# Supplementary material for: Theoretical Insights into Different Complexation Modes of Dioxovanadium(V) Compounds with Pyridoxal Semicarbazone/Thiosemicarbazone/S-Methyl-iso-thiosemicarbazone Ligands
Source: Molecules. 2024 Mar 8;29(6):1213. doi: 10.3390/molecules29061213 (PMC10976139; doi:10.3390/molecules29061213)
Supplement: Supplementary file 1 [file molecules-29-01213-s001.zip]

Archive with 1 entries (1 files):
- molecules-2906786-supplementary.pdf
